# Supplementary material for: The High Level of Aberrant Splicing of ISCU in Slow-Twitch Muscle May Involve the Splicing Factor SRSF3
Source: PLoS One. 2016 Oct 26;11(10):e0165453. doi: 10.1371/journal.pone.0165453 (PMC5081167; doi:10.1371/journal.pone.0165453)
Supplement: S1 File — (XLSX) [file pone.0165453.s001.xlsx]

## Sheet: Fig1
% of total ISCU (semiqRT-PCR)
Mouse tissues
	MUSCLE n=12			HEART n=14			BRAIN n=10			LIVER n=14			KIDNEY n=14
	WT	MUT86	MUT100	WT	MUT 86	MUT 100	WT	MUT 86	MUT 100	WT	MUT 86	MUT 100	WT	MUT 86	MUT 100
	0.562333	0.0471854	0.390481	0.56522	0.0658784	0.368902	0.764688	0.0205397	0.214772	0.79859	0.0926202	0.10879	0.882412	0.0354465	0.082141
	0.379027	0.0655569	0.555417	0.617975	0.0606904	0.321335	0.840364	0.0138467	0.145789	0.788466	0.0997224	0.111811	0.927665	0.0216071	0.0507283
	0.414823	0.0649874	0.52019	0.686915	0.0497939	0.263291	0.834451	0.0144062	0.151143	0.777226	0.0921963	0.130577	0.896303	0.0301845	0.0735125
	0.467008	0.0609028	0.47209	0.667224	0.0557573	0.277019	0.835755	0.0149352	0.14931	0.801964	0.0834594	0.114577	0.908393	0.0277596	0.0638469
	0.285708	0.0703172	0.643975	0.625355	0.0609874	0.313658	0.804876	0.0133752	0.181749	0.754565	0.106052	0.139383	0.948413	0.0174586	0.0341285
	0.318704	0.0623641	0.618932	0.668338	0.060323	0.271339	0.824672	0.0168741	0.158454	0.782348	0.100567	0.117085	0.916347	0.0252434	0.0584092
	0.353007	0.0860813	0.560911	0.6656	0.0565627	0.277837	0.767294	0.0216227	0.211084	0.852869	0.0634572	0.0836734	0.939162	0.020603	0.0402354
	0.372169	0.0650873	0.562744	0.532477	0.0632117	0.404311	0.891278	0.0114892	0.0972329	0.640731	0.140044	0.219225	0.870519	0.0341019	0.0953789
	0.329298	0.0726534	0.598049	0.607827	0.0731849	0.318989	0.791426	0.0280267	0.180547	0.726796	0.104288	0.168916	0.873091	0.0286429	0.0982659
	0.403375	0.0749921	0.521632	0.574078	0.0602498	0.365672	0.829861	0.010491	0.159648	0.803575	0.0988297	0.0975949	0.890859	0.0379603	0.0711807
	0.355754	0.0690758	0.57517	0.615456	0.0570974	0.327447				0.7873	0.0973791	0.115321	0.894259	0.035519	0.0702216
	0.348176	0.0833564	0.568468	0.592815	0.0929796	0.314206				0.722464	0.135814	0.141723	0.852668	0.0472232	0.100109
				0.665287	0.0528068	0.281906				0.80653	0.0942144	0.0992554	0.886281	0.0378855	0.0758338
				0.46669	0.0749329	0.458377				0.700266	0.134307	0.165427	0.864143	0.051987	0.0838701
Mean	0.382448	0.0685467	0.549005	0.610804	0.0631754	0.326021	0.818467	0.0165607	0.164973	0.767407	0.103068	0.129526	0.896465	0.0322588	0.0712758
SD	0.0739247	0.0103359	0.0676722	0.0615225	0.0110382	0.0561719	0.037904	0.0053788	0.0343096	0.0539635	0.0210363	0.0356215	0.0284909	0.009832	0.0204388
% incorrectly spliced ISCU (qRT-PCR)
Mouse tissues
	MUSCLE	HEART	BRAIN	LIVER	KIDNEY
	n=6	n=8	n=10	n=8	n=8
	0.674323	0.469424	0.408619	0.276645	0.108402
	0.658921	0.355235	0.230806	0.140466	0.0588235
	0.72658	0.363212	0.261204	0.231216	0.150812
	0.784021	0.326692	0.254133	0.146716	0.0661234
	0.673816	0.449915	0.360012	0.131247	0.0933397
	0.704484	0.48578	0.2	0.287949	0.125742
		0.432827	0.306698	0.180782	0.07191
		0.270675	0.232657	0.109074	0.0489545
			0.25108
			0.285044
Mean	0.703691	0.39422	0.279025	0.188012	0.0905133
SD	0.0463395	0.0764722	0.0637648	0.0688494	0.0356116

## Sheet: Fig 2
% of total ISCU (semiqRT-PCR)
Mouse muscles		n=14
Tissue	M.SOL			M.GAS			M.QUA
	WT	MUT 86	MUT 100	WT	MUT 86	MUT 100	WT	MUT 86	MUT 100
	0.277625	0.0890265	0.633349	0.380343	0.0659088	0.553749	0.571652	0.0533503	0.374997
	0.251341	0.0859451	0.662714	0.435848	0.05489	0.509263	0.440291	0.0627019	0.497007
	0.345097	0.0749186	0.579984	0.414204	0.0573884	0.528408	0.430653	0.059414	0.509933
	0.316961	0.0879978	0.595041	0.44517	0.0644238	0.490406	0.489874	0.0552515	0.454874
	0.25082	0.0929774	0.656202	0.418047	0.0583149	0.523638	0.457393	0.0623662	0.480241
	0.279423	0.0900662	0.630511	0.398341	0.0728271	0.528832	0.428716	0.0586349	0.512649
	0.276318	0.0936675	0.630015	0.439317	0.0792395	0.481444	0.470442	0.0525263	0.477032
	0.238863	0.0878032	0.673334	0.337906	0.0586576	0.603436	0.321173	0.0539808	0.624846
	0.221927	0.0835457	0.694527	0.332409	0.0814787	0.586113	0.312458	0.0883173	0.599224
	0.272425	0.101084	0.626491	0.416067	0.05694	0.526993	0.374539	0.07366	0.551801
	0.30052	0.0996484	0.599832	0.403997	0.0747813	0.521221	0.441493	0.0755225	0.482985
	0.213327	0.113753	0.672921	0.270389	0.109365	0.620246	0.319511	0.0863142	0.594175
	0.24834	0.1228	0.62886	0.536269	0.0689959	0.394735	0.374148	0.0922403	0.533612
	0.287102	0.0987838	0.614114	0.327054	0.0829092	0.590037	0.367231	0.060481	0.572288
Mean	0.270006	0.0944298	0.635564	0.396811	0.0704372	0.532751	0.414255	0.0667687	0.518976
SD	0.0360972	0.0123291	0.0329549	0.065064	0.0147636	0.0578664	0.0738024	0.0138511	0.0664689
% incorrectly spliced ISCU (qRT-PCR)
Mouse muscles		n=8
	MS	MG	MQ
	0.806211	0.698193	0.599729
	0.771239	0.598619	0.633039
	0.704484	0.660477	0.628735
	0.744111	0.658921	0.563199
	0.831212	0.678873	0.60471
	0.762562	0.683363	0.630911
	0.788679	0.692319	0.722429
	0.801107	0.684139	0.527698
Mean	0.7762	0.669363	0.613806
SD	0.0397967	0.0317481	0.0572476
SRSF3 expression (relative to SOL)
Mouse muscles		n=3
	SOL	GAS	QUA
	1	0.412976	0.251984
	1	0.329338	0.371898
	1	0.26627	0.214916
Mean	1	0.336195	0.2796
SD	0	0.0735931	0.0820538

## Sheet: Fig 4
SRSF3 expression (2(-dCt))
Myoblasts (overexpression)
	C			P1			P2
2(-dCt)	SRSF3	mChe	-	SRSF3	mChe	-	SRSF3	mChe	-
	0.0951724	0.0175948	0.0122143	0.122548	0.0120444	0.0144095	0.107138	0.0174387	0.0135051
	0.143361	0.0165167	0.0123363	0.133674	0.014595	0.0165072	0.157001	0.0127326	0.0139307
	0.154626	0.014442	0.0119775	0.118996	0.0123676	0.0145512	0.092553	0.0118924	0.00711368
	0.156391	0.00661046	0.0098087	0.179791	0.00736509	0.0106118	0.121287	0.00764638	0.0132147
Mean	0.137388	0.013791	0.0115842	0.138752	0.011593	0.0140199	0.119495	0.0124275	0.011941
Stdev	0.0287292	0.0049626	0.00119299	0.0280646	0.00303814	0.00246549	0.0276192	0.00401459	0.00323164
% incorrectly spliced ISCU (qRT-PCR)
Myoblasts (overexpression)
	C			P1			P2
% psex	SRSF3	mChe	-	SRSF3	mChe	-	SRSF3	mChe	-
	0.0371624	0.0256021	0.0194825	0.592306	0.396485	0.306108	0.521698	0.414018	0.382577
	0.0293373	0.0216583	0.0178375	0.568555	0.404881	0.381197	0.584186	0.373195	0.42147
	0.0441996	0.017333	0.0238063	0.549474	0.36228	0.400768	0.526856	0.364204	0.485246
	0.0492783	0.0193939	0.0173934	0.723817	0.345768	0.366425	0.494802	0.245474	0.306207
Mean	0.0399944	0.0209968	0.0196299	0.608538	0.377354	0.363624	0.531885	0.349223	0.398875
Stdev	0.00866924	0.0035421	0.00292564	0.0788245	0.0279801	0.040843	0.0375928	0.072483	0.0748855

## Sheet: Fig 5
SRSF3 expression (sh3 transduced-relative to untreated cells)
	C
	0.40898
	0.181185
	0.406944
	0.382481
Mean	0.344898
Stdev	0.109804
	P1
	0.29397
	0.206723
	0.20548
	0.159042
	0.299394
	0.152256
Mean	0.219478
Stdev	0.0292644
	P2
	0.616655
	0.548663
	0.543682
	0.666315
Mean	0.593829
Stdev	0.0586798
% incorrectly spliced ISCU (qRT-PCR)
	C
	sh3	-
	0.00738189	0.00947686
	0.0193731	0.0107958
	0.0178123	0.0261782
	0.0127924	0.0213281
Mean	0.0143399	0.0169447
Stdev	0.00542216	0.00812503
	P1
	sh3	-
	0.267789	0.478315
	0.174704	0.331795
	0.191816	0.286871
	0.1777	0.355083
	0.148505	0.293649
	0.22953	0.371958
Mean	0.198341	0.352945
Stdev	0.0431433	0.0698752
	P2
	sh3	-
	0.225521	0.321012
	0.257211	0.350487
	0.274765	0.369185
	0.28081	0.398003
Mean	0.259577	0.359672
Stdev	0.0248123	0.0323456
